# Supplementary material for: Predicting the Unpredictable: AI-Driven Prognosis in Pancreatic Neuroendocrine Neoplasms
Source: Cancers (Basel). 2026 Jan 19;18(2):306. doi: 10.3390/cancers18020306 (PMC12839224; doi:10.3390/cancers18020306)
Supplement: Supplementary file 1 [file cancers-18-00306-s001.zip]

Archive with 1 entries (1 files):
- cancers-4076433-supplementary.pdf
